# Supplementary material for: miR-107 Inhibits the Proliferation of Gastric Cancer Cells In vivo and In vitro by Targeting TRIAP1
Source: Front Genet. 2022 Apr 11;13:855355. doi: 10.3389/fgene.2022.855355 (PMC9035523; doi:10.3389/fgene.2022.855355)
Supplement: Supplementary file 2 [file DataSheet3.ZIP]

Archive with 20 entries (20 files):
- Western-Blot/Figure 5 GAPDH.scn
- Western-Blot/Figure 5 GAPDH.tif
- Western-Blot/Figure 5TRIAP1.scn
- Western-Blot/Figure 5TRIAP1.tif
- Western-Blot/Figure1 GAPDH.scn
- Western-Blot/Figure1 GAPDH.tif
- Western-Blot/figure1 TRIAP1.scn
- Western-Blot/figure1 TRIAP1.tif
- Western-Blot/figure2 GAPDH.scn
- Western-Blot/figure2 GAPDH.tif
- Western-Blot/figure2 TRIAP1.scn
- Western-Blot/figure2 TRIAP1.tif
- Western-Blot/Figure3 GAPDH.scn
- Western-Blot/Figure3 GAPDH.tif
- Western-Blot/Figure3 TRIAP1.scn
- Western-Blot/Figure3 TRIAP1.tif
- Western-Blot/Patiens1-6.scn
- Western-Blot/Patiens1-6.tif
- Western-Blot/Patiens7-12.scn
- Western-Blot/Patiens7-12.tif
