# Supplementary material for: miR-107 Inhibits the Proliferation of Gastric Cancer Cells In vivo and In vitro by Targeting TRIAP1
Source: Front Genet. 2022 Apr 11;13:855355. doi: 10.3389/fgene.2022.855355 (PMC9035523; doi:10.3389/fgene.2022.855355)
Supplement: Supplementary file 5 [file DataSheet1.ZIP]

Archive with 1 entries (1 files):
- MTT/╟·╧▀▒φ╕±.xlsx
