# Supplementary material for: miR-107 Inhibits the Proliferation of Gastric Cancer Cells In vivo and In vitro by Targeting TRIAP1
Source: Front Genet. 2022 Apr 11;13:855355. doi: 10.3389/fgene.2022.855355 (PMC9035523; doi:10.3389/fgene.2022.855355)
Supplement: Supplementary file 5 [file DataSheet1.ZIP › MTT/╟·╧▀▒φ╕±.xlsx]

## Sheet: Sheet1
3												Time
Control			NC si+Vector			si-TRIAP1			TRIAP1 Vector
0.41	0.43	0.42	0.41	0.42	0.49	0.41	0.42	0.475	0.41	0.42	0.42	0h
0.594	0.56	0.57	0.58	0.59	0.57	0.525	0.514	0.53	0.59	0.61	0.62	12h
0.778	0.81	0.77	0.69	0.71	0.7	0.57	0.5478	0.62	1.12	1.21	1.19	24h
0.912	0.96	0.975	0.89	0.86	0.93	0.7095	0.67562	0.685	1.35	1.42	1.4	36h
1.038	1.25	1.245	0.98	1.02	1.14	0.718	0.69627	0.715	1.53	1.68	1.63	48h
1.256	1.31	1.395	1.17	1.25	1.23	0.721	0.718	0.74	1.85	1.92	1.89	72h
4
Control			NC inhibitor+mimics			miR-107 inhibitor			miR-107 mimics
0.41	0.42	0.48	0.42	0.43	0.42	0.42	0.47	0.46	0.42	0.43	0.44	0h
0.56	0.58	0.57	0.59	0.62	0.585	0.69	0.81	0.78	0.47	0.49	0.49	12h
0.73	0.81	0.725	0.81	0.86	0.7	1.12	1.27	1.19	0.56	0.58	0.59	24h
0.96	0.99	0.975	1.12	1.21	0.875	1.56	1.63	1.62	0.63	0.65	0.65	36h
1.26	1.23	1.24	1.38	1.42	1	1.86	1.92	1.87	0.71	0.72	0.73	48h
1.37	1.42	1.405	1.56	1.62	1.21	2.25	2.31	2.19	0.76	0.78	0.76	72h
5
Control			NC mimics+NC Vector			miR-107 mimics			mimics+Vector
0.47	0.49	0.42	0.48	0.49	0.43	0.48	0.47	0.415	0.48	0.48	0.49	0h
0.56	0.58	0.577	0.59	0.54	0.61	0.52	0.54	0.5195	0.57	0.56	0.56	12h
0.71	0.74	0.794	0.67	0.72	0.835	0.61	0.63	0.5589	0.65	0.66	0.64	24h
0.96	0.99	0.936	0.91	0.94	1.17	0.69	0.68	0.69256	0.81	0.82	0.83	36h
1.27	1.21	1.144	1.18	1.09	1.4	0.71	0.72	0.707135	0.98	1.09	1.03	48h
1.39	1.42	1.383	1.21	1.25	1.59	0.75	0.73	0.7195	1.16	1.17	1.18	72h
6
