# Supplementary material for: miR-107 Inhibits the Proliferation of Gastric Cancer Cells In vivo and In vitro by Targeting TRIAP1
Source: Front Genet. 2022 Apr 11;13:855355. doi: 10.3389/fgene.2022.855355 (PMC9035523; doi:10.3389/fgene.2022.855355)
Supplement: Supplementary file 7 [file DataSheet2.ZIP › Tumor/╟·╧▀▒φ╕±.xlsx]

## Sheet: Sheet1
Control									miR-107 mimics								Time
50	61	56	52	57	59	54	54		50	54	53	57	58	54	56	53	oday
125	137	131	124	118	125	116	127		78	81	85	70	83	69	82	68	5day
258	271	264	291	301	289	291	280		112	117	117	112	104	109	115	113	10day
379	353	352	372	352	351	344	376		212	215	208	203	196	193	205	211	15day
479	499	489	463	419	442	431	446		276	283	296	277	258	243	274	282	20day
532	549	531	529	518	532	504	517		345	341	335	325	322	309	320	332	25day
683	688	672	694	697	702	654	673		437	449	441	406	403	410	423	447	30day
796	812	809	825	808	813	822	815		512	501	497	472	479	483	481	503	35day
Control									miR-107 mimics								Time
50	60	58	56	55	57	56	58		54	55	58	54	53	59	57	59	oday
61	67	69	63	64	64	63	65		61	63	65	64	63	65	67	69	5day
72	78	71	79	75	77	79	80		73	74	76	79	80	75	74	81	10day
79	83	82	85	81	82	83	85		76	80	82	83	79	85	84	86	15day
82	91	93	92	87	89	90	90		81	86	92	87	82	93	90	94	20day
112	105	114	110	113	114	118	117		114	102	114	108	105	117	117	119	25day
158	143	152	143	150	149	152	153		138	135	142	143	147	151	154	149	30day
212	207	198	189	209	204	196	204		176	182	201	198	186	209	190	204	35day
